# Supplementary material for: Changes in Revolving-Door Mental Health Hospitalizations during the COVID-19 Pandemic: A 5-Year Chart Review Study
Source: J Clin Med. 2023 Apr 4;12(7):2681. doi: 10.3390/jcm12072681 (PMC10095521; doi:10.3390/jcm12072681)
Supplement: Supplementary file 1 [file jcm-12-02681-s001.zip]

Archive with 1 entries (1 files):
- jcm-2274769-supplementary.pdf
